# Supplementary material for: On the Use of Pulsed UV or Visible Light Activated Gas Sensing of Reducing and Oxidising Species with WO3 and WS2 Nanomaterials
Source: Sensors (Basel). 2021 May 27;21(11):3736. doi: 10.3390/s21113736 (PMC8199237; doi:10.3390/s21113736)
Supplement: Supplementary file 1 [file sensors-21-03736-s001.zip]

Archive with 1 entries (1 files):
- sensors-1198561-supplementary.pdf
